# Supplementary material for: A novel cable bacteria species with a distinct morphology and genomic potential
Source: Appl Environ Microbiol. 2025 Apr 22;91(5):e02502-24. doi: 10.1128/aem.02502-24 (PMC12093952; doi:10.1128/aem.02502-24)
Supplement: Table S1 — Accession numbers of cable bacteria and Desulfobulbales 16S rRNA gene sequences used for phylogenetic reconstruction. [file aem.02502-24-s0004.xlsx]

## Sheet: Sheet1
#	Accession	Species
1	GCA_022766045	Ca. Electrothrix gigas AX1_4
2	GCA_022766125	Ca. Electrothrix sp. MAN1_4
3	CP147990	Ca. Electrothrix antwerpensis GW3-4
4	KR912349	Ca. Electrothrix japonica TB
5	GCA_022765965	Ca. Electrothrix sp. ATG1
6	GCA_032595675	Ca. Electrothrix rattekaaiensis Rat3
7	KR912339	Ca. Electrothrix communis A1
8	GCA_022765745	Ca. Electrothrix sp. AR5
9	GCA_022765785	Ca. Electrothrix sp. AR1
10	GCA_942492895	Ca. Electrothrix laxa HOU-scMAG
11	GCA_022765805	Ca. Electrothrix sp. GM3_4
12	KR912338	Electrothrix arhusiensis MCF
13	GCA_022766145	Ca. Electrothrix sp. LOE2
14	KR912340	Ca. Electrothrix marina A2
15	GCA_022765865	Ca. Electrothrix sp. AUS1_2
16	GCA_022765925	Ca. Electrothrix sp. AUS4
17	PQ214941	SI3
18	CP138355	Ca. Electrothrix scaldis GW3-3
19	GCA_022765845	Ca. Electrothrix sp. EH2
20	PQ214938	RK1
21	PQ214939	SI2
22	PQ214942	YR
23	PQ214940	SI1
24	GCA_942493095	Ca. Electronema halotolerans LOGT-cMAG
25	GU208270	GU208270
26	KP728463	Ca. Electronema palustre F3
27	KP728462	Ca. Electronema nielsenii F1
28	Ga0183576_12823	Ca. Electronema aureum GS
29	JF268391	JF268391
30	GCA_022765765	AR3
31	KR814208	KR814208
32	GCA_022765725	AR4
33	CP021255	Desulfobulbus oralis HOT041ORNL
34	GCA_016446285	Desulfobulbus oligotrophicus Prop6
35	GCA_000186885	Desulfobulbus propionicus DSM2032
36	GCA_000621145	Desulfobulbus elongatus DSM2908
37	GCA_016918545	Desulfobulbus alkaliphilus DSM24258
38	GCA_016919065	Desulfobulbus rhabdoformis DSM8777
39	NR_025150	Desulfogranum mediterraneum 86FS1
40	GCA_016918565	Desulfogranum marinum DSM2058
41	GCA_000429945	Desulfogranum japonicum DSM18378
42	LC596831	Desulfolithobacter dissulfuricans GF1
43	GCA_900143695	Desulfopila aestuarii DSM18488
44	GCA_000025945	Desulfotalea psychrophila LSv54
45	CP003985	Desulfocapsa sulfexigens DSM10523
46	AF118453	Desulforhopalus singaporensis DSM12130
47	GCA_016918505	Desulforhopalus vacuolatus DSM9700
48	GCA_019703855	Desulfomarina profundi KT2
49	GCA_900130015	Desulfofustis glycolicus DSM9705
50	GCA_016918515	Desulfoprunum benzoelyticum DSM28570
51	589865	Desulfurivibrio alkaliphilus AHT2
52	NR_075009	Geobacter sulfurreducens PCA
