# Supplementary material for: A novel cable bacteria species with a distinct morphology and genomic potential
Source: Appl Environ Microbiol. 2025 Apr 22;91(5):e02502-24. doi: 10.1128/aem.02502-24 (PMC12093952; doi:10.1128/aem.02502-24)
Supplement: Table S3 — Accession numbers of cable bacteria and Desulfobulbales genomes used for genus delineation. [file aem.02502-24-s0006.xlsx]

## Sheet: Sheet1
Genome	Accession	Completeness	Contamination	Genbank annotation provided	Annotation Pipeline
Ca. Electrothrix yaqonensis YB6	CP178758	98.48	1.39	yes	PGAP 6.9
Ca. Electronema aureum ENR-cMAG	GCA_942492785.1	95.27	0.95	yes - author submitted	Prokka 1.14.0
Ca. Electronema halotolerans BRK-cMAG	GCA_942493095.1	94.05	1.52	yes - author submitted	Prokka 1.14.0
Ca. Electronema nielsenii F1	GCA_026122975.1	43.98	0.25	yes	PGAP 5.1
Ca. Electronema nielsenii F5	GCA_026122915.1	69.41	0.69	yes	PGAP 5.1
Ca. Electronema palustre F3	GCA_026122955.1	31.2	0.5	yes	PGAP 5.1
Ca. Electronema palustre F4	GCA_026122935.1	31.49	0.47	yes	PGAP 5.1
Ca. Electronema sp. SY1	GCA_011391865.1	95.21	0.23	no	Prokka 1.14.5 - in this study
Ca. Electrothrix antwerpensis GW3-4	GCA_037902255.1	97.06	0.72	yes	PGAP 6.7
Ca. Electrothrix arhusiensis AX5	GCA_022766085.1	82.69	3	yes	PGAP 4.6
Ca. Electrothrix arhusiensis MAR-mqMAG	GCA_942491045.1	91.68	3.86	no	Prokka 1.14.6 - in this study
Ca. Electrothrix arhusiensis MCF	GCA_004028505.1	89.81	3.42	yes - author submitted	IMG-ER pipeline
Ca. Electrothrix communis A1	GCA_004028485.1	32.22	1.94	yes - author submitted	IMG-ER pipeline
Ca. Electrothrix communis N2	GCA_026122895.1	28.6	0.03	yes - author submitted	IMG-ER pipeline
Ca. Electrothrix communis N3	GCA_026122875.1	28.62	0.04	yes - author submitted	IMG-ER pipeline
Ca. Electrothrix communis RB	GCA_030644725.1	95.69	1.22	yes - author submitted	IMG-ER pipeline
Ca. Electrothrix communis US1	GCA_026123055.1	58.8	0.39	yes - author submitted	IMG-ER pipeline
Ca. Electrothrix communis US2	GCA_026123035.1	47.23	1.3	yes - author submitted	IMG-ER pipeline
Ca. Electrothrix communis US4	GCA_026123015.1	84.64	0.57	yes - author submitted	IMG-ER pipeline
Ca. Electrothrix communis US5	GCA_026122995.1	50.89	0.03	yes - author submitted	IMG-ER pipeline
Ca. Electrothrix gigas AS4_5	GCA_022765825.1	85.65	3.82	yes	PGAP 4.6
Ca. Electrothrix gigas AU1-5	GCA_022766165.1	93.97	1.59	yes	PGAP 4.6
Ca. Electrothrix gigas AUS3	GCA_022765875.1	76.69	3.57	yes	PGAP 4.6
Ca. Electrothrix gigas AW1	GCA_022765985.1	91.65	2.75	yes	PGAP 4.6
Ca. Electrothrix gigas AW2	GCA_022765945.1	94.55	3.53	yes	PGAP 4.6
Ca. Electrothrix gigas AW3_4	GCA_022766005.1	95.94	4.4	yes	PGAP 4.6
Ca. Electrothrix gigas AW5	GCA_022766025.1	89.04	1.06	yes	PGAP 4.6
Ca. Electrothrix gigas AX1_4	GCA_022766045.1	93.1	1.6	yes	PGAP 4.6
Ca. Electrothrix gigas AX2	GCA_022766065.1	84.95	1.86	yes	PGAP 4.6
Ca. Electrothrix gigas MAR-hqMAG	GCA_942491745.1	90.71	4.48	no	Prokka 1.14.6 - in this study
Ca. Electrothrix gigas HY10-6	GCA_037901825.1	94.11	1.06	yes	PGAP 6.7
Ca. Electrothrix gigas LOE1_4_5	GCA_022766095.1	91.27	0.86	yes	PGAP 4.6
Ca. Electrothrix sp. GW3-3	GCA_033584155.1	96.7	2.17	yes	PGAP 6.6
Ca. Electrothrix japonica TB	GCA_026122855.1	84.16	4.42	yes	PGAP 5.1
Ca. Electrothrix laxa MAR-hqMAG	GCA_942492895.1	89.84	0.73	yes - author submitted	Prokka 1.14.0
Ca. Electrothrix marina A2	GCA_004028515.1	32.74	0.73	yes - author submitted	IMG-ER pipeline
Ca. Electrothrix marina A3	GCA_004028525.1	15.98	0.04	yes - author submitted	IMG-ER pipeline
Ca. Electrothrix marina A5	GCA_004028495.1	69.83	1.61	yes - author submitted	IMG-ER pipeline
Ca. Electrothrix sp. AR1	GCA_022765785.1	47.25	1.08	yes	PGAP 4.6
Ca. Electrothrix sp. AR5	GCA_022765745.1	80.61	4.87	yes	PGAP 4.6
Ca. Electrothrix sp. ATG1	GCA_022765905.1	62.48	0.83	yes	PGAP 4.6
Ca. Electrothrix sp. ATG2	GCA_022765965.1	63.8	10.47	yes	PGAP 4.6
Ca. Electrothrix sp. AUS1_2	GCA_022765865.1	62.55	2.59	yes	PGAP 4.6
Ca. Electrothrix sp. AUS4	GCA_022765925.1	50.94	0.54	yes	PGAP 4.6
Ca. Electrothrix sp. EH2	GCA_022765845.1	61.57	2.27	yes	PGAP 4.6
Ca. Electrothrix sp. GM3_4	GCA_022765805.1	89.31	3.69	yes	PGAP 4.6
Ca. Electrothrix sp. LOE2	GCA_022766145.1	83.34	2.24	yes	PGAP 4.6
Ca. Electrothrix sp. MAN1_4	GCA_022766125.1	77.74	1.62	yes	PGAP 4.6
Ca. Electrothrix aestuarii Rat1	GCA_032595685.1	91.49	2.05	yes	PGAP 6.7
Ca. Electrothrix rattekaaiensis Rat3	GCA_032595675.1	96.19	0.12	yes	PGAP 6.7
Ca. Electrothrix sp. SY2	GCA_011389815.1	97.27	0.89	no	Prokka 1.14.6 - in this study
Desulfobulbaceae AR3	GCA_022765765.1	67.6	2.64	yes	PGAP 4.6
Desulfobulbaceae AR4	GCA_022765725.1	82.31	4.71	yes	PGAP 4.6
Desulfobulbus alkaliphilus DSM 24258	GCA_016918545.1	99.53	7.9	yes	PGAP 6.7
Desulfobulbus elongatus DSM 2908	GCA_000621145.1	99.82	0.6	yes	PGAP 6.7
Desulfobulbus oligotrophicus Prop6	GCA_016446285.1	100	0.6	yes	PGAP 6.6
Desulfobulbus oralis HOT041/ORNL	GCA_002952055.1	98.81	0	yes	PGAP 6.7
Desulfobulbus propionicus DSM 2032	GCA_000186885.1	99.15	0	yes	PGAP 6.7
Desulfobulbus rhabdoformis DSM 8777	GCA_016919065.1	99.88	1.39	yes	PGAP 6.7
Desulfocapsa sulfexigens DSM 10523	GCA_000341395.1	98.13	1.39	yes	PGAP 6.6
Desulfofustis glycolicus DSM 9705	GCA_900130015.1	99.32	0.89	yes	PGAP 6.7
Desulfogranum japonicum DSM 18378	GCA_000429945.1	100	0	yes	PGAP 6.6
Desulfogranum marinum DSM 2058	GCA_016918565.1	100	1.21	yes	PGAP 6.6
Desulfogranum mediterraneum DSM 13871	GCA_000429965.1	100	0	yes	PGAP 6.6
Desulfolithobacter dissulfuricans GF1	GCA_025998535.1	99.15	0	yes	PGAP 6.7
Desulfomarina profundi KT2	GCA_019703855.1	98.51	0	yes	PGAP 6.6
Desulfopila aestuarii DSM 18488	GCA_900143695.1	99.91	0.6	yes	PGAP 6.6
Desulfoprunum benzoelyticum DSM 28570	GCA_014201505.1	99.77	0.6	yes	PGAP 6.7
Desulforhopalus singaporensis DSM 12130	GCA_900104445.1	99.7	0.6	yes	PGAP 6.7
Desulforhopalus vacuolatus DSM 9700	GCA_016918505.1	99.4	0.4	yes	PGAP 6.7
Desulfotalea psychrophila LSv54	GCA_000025945.1	97.29	0.6	yes	PGAP 6.6
Desulfurivibrio alkaliphilus AHT 2	GCA_000092205.1	99.4	0	yes	PGAP 6.7
