# Supplementary material for: A novel cable bacteria species with a distinct morphology and genomic potential
Source: Appl Environ Microbiol. 2025 Apr 22;91(5):e02502-24. doi: 10.1128/aem.02502-24 (PMC12093952; doi:10.1128/aem.02502-24)
Supplement: Table S4 — Ridge measurements of cross-sections. [file aem.02502-24-s0007.xlsx]

## Sheet: Sheet1
Ridge compartment width
																														Ca. Electrothrix gigas			Ca. Electrothrix communis RB			Unknown species			Unknown species				Ca. Electronema aureum GS
Cross-section 41			Cross-section 34			Cross-section 54			Cross-section 25			Cross-section 24			Cross-section 18			Cross-section 15			Cross-section 12			Cross-section 61			Cross-section 56			Van de Veen et al., 2024 (Fig. 1f)			Plum-Jensen et al., 2024 (Fig. 6B)			Pfeffer et al., 2012 (Fig. 5B)			Pfeffer et al., 2012 (Fig. 5C)				Digel et al., biorxiv (Fig. 3C)*
Perimeter [nm]	3380		Perimeter [nm]	1985		Perimeter [nm]	2766		Perimeter [nm]	2541		Perimeter [nm]	2467		Perimeter [nm]	2850		Perimeter [nm]	2360		Perimeter [nm]	2760		Perimeter [nm]	2024		Perimeter [nm]	3466		Perimeter [nm]	9142		Perimeter [nm]	1577		Perimeter [nm]	1584		Perimeter [nm]	2157			Perimeter [nm]	2533
# ridges	12		# ridges	11		# ridges	13		# ridges	11		# ridges	11		# ridges	12		# ridges	12		# ridges	10		# ridges	12		# ridges	13		# ridges	68		# ridges	15		# ridges	15		# ridges	17			# ridges	34
Ridge compartment width [nm]	282		Ridge compartment width [nm]	180		Ridge compartment width [nm]	213		Ridge compartment width [nm]	231		Ridge compartment width [nm]	224		Ridge compartment width [nm]	237		Ridge compartment width [nm]	197		Ridge compartment width [nm]	276		Ridge compartment width [nm]	169		Ridge compartment width [nm]	267		Ridge compartment width [nm]	134		Ridge compartment width [nm]	105		Ridge compartment width [nm]	106		Ridge compartment width [nm]	127			Ridge compartment width [nm]	75
																																											*only 17 of 34 ridges measured
Average ridge compartment width YB6 [nm]	228
Standard deviation	39
Height
Ridge #	Height [nm]		Ridge #	Height [nm]		Ridge #	Height [nm]		Ridge #	Height [nm]		Ridge #	Height [nm]		Ridge #	Height [nm]		Ridge #	Height [nm]		Ridge #	Height [nm]		Ridge #	Height [nm]		Ridge #	Height [nm]
1	57		1	58		1	65		1	54		1	47		1	60		1	107		1	51		1	61		1	50
2	47		2	78		2	64		2	53		2	62		2	43		2	43		2	83		2	53		2	69
3	61		3	79		3	61		3	61		3	76		3	77		3	43		3	65		3	65		3	68
4	67		4	66		4	63		4	60		4	71		4	73		4	58		4	67		4	60		4	74
5	84		5	56		5	69		5	67		5	56		5	88		5	70		5	63		5	63		5	79
6	91		6	47		6	61		6	58		6	57		6	65		6	75		6	57		6	63		6	85
7	69		7	66		7	79		7	55		7	61		7	60		7	92		7	84		7	58		7	70
8	71		8	73		8	54		8	50		8	60		8	82		8	54		8	83		8	70		8	53
9	50		9	72		9	62		9	73		9	64		9	76		9	44		9	68		9	70		9	66
10	76		10	52		10	56		10	67		10	79		10	64		10	48		10	41		10	53		10	76
11	99		11	46		11	51		11	63		11	56		11	51		11	59		Average	66		11	60		11	54
12	90		Average	63		12	75		Average	60		Average	63		12	60		12	72		STD	14		12	66		12	81
Average	72		STD	12		13	71		STD	7		STD	10		Average	67		Average	64					Average	62		13	60
STD	17					Average	64								STD	13		STD	20					STD	5		Average	68
						STD	8																				STD	11
Average ridge height [nm]	65
Standard deviation	12
