# Supplementary material for: A novel cable bacteria species with a distinct morphology and genomic potential
Source: Appl Environ Microbiol. 2025 Apr 22;91(5):e02502-24. doi: 10.1128/aem.02502-24 (PMC12093952; doi:10.1128/aem.02502-24)
Supplement: Table S10 — Comparison of gene presence and absence in key pathways of cable bacteria. [file aem.02502-24-s0008.xlsx]

## Sheet: Sulfur Metabolism
Gene name	description	HY10-6	SY2	GW3-3	RB	Rat3	MCF	GW3-3	YB6	BRK-cMAG	SY1	ENR-cMAG
dsrD	Dissimilatory sulfite reductase system component, protein DsrT	V8K32_15460	JFFPNEJL_03577	WGN25_19030	WLE96121.1	MDU9047204.1	RWX44466.1	WPD23408.1	ACL93V_00835	CAK8715908.1	KPJFLJNK_00452	CAK8717384.1
dsrA	Dissimilatory sulfite reductase alpha subunit	V8K32_15470	JFFPNEJL_03579	WGN25_19020	WLE96119.1	MDU9047202.1	RWX44468.1	WPD23410.1	ACL93V_00825	CAK8715898.1	KPJFLJNK_00450	CAK8717374.1
dsrB	Dissimilatory sulfite reductase beta subunit	V8K32_15465	JFFPNEJL_03578	WGN25_19025	WLE96120.1	MDU9047203.1	RWX44467.1	WPD23409.1	ACL93V_00830	CAK8715903.1	KPJFLJNK_00451	CAK8717379.1
dsrC	Dissimilatory sulfite reductase related protein	V8K32_14760	JFFPNEJL_03327	WGN25_20140	WLE95781.1	MDU9047432.1	RWX45560.1	WPD23698.1	ACL93V_12420	CAK8721714.1	KPJFLJNK_00399	CAK8714387.1
dsrM	Sulfite reduction-associated complex DsrMKJOP protein DsrM	V8K32_14740	JFFPNEJL_03796	WGN25_00320	WLE95635.1	MDU9050073.	RWX47963.1	WPD22814.1	ACL93V_06320	CAK8724210.1	KPJFLJNK_02416	CAK8723640.1
dsrK	Sulfite reduction-associated complex DsrMKJOP protein DsrK	V8K32_14735	JFFPNEJL_03797	WGN25_00325	WLE95634.1	MDU9050074.1	RWX47961.1	WPD22813.1	ACL93V_06325	CAK8724206.1	KPJFLJNK_02417	CAK8723644.1
dsrJ	Sulfite reduction-associated complex DsrMKJOP protein DsrJ	V8K32_14730	JFFPNEJL_03798	WGN25_00330	WLE95633.1			WPD22812.1	ACL93V_06330	CAK8724202.1	KPJFLJNK_02418
dsrO	Sulfite reduction-associated complex DsrMKJOP protein DsrO	V8K32_02105	JFFPNEJL_00723	WGN25_13870	WLE97081.1, WLE97082.1	MDU9050569.1		WPD24295.1	ACL93V_14710	CAK8723347.1	KPJFLJNK_01947	CAK8712027.1
dsrP	Sulfite reduction-associated complex DsrMKJOP protein DsrP	V8K32_02100	JFFPNEJL_00722	WGN25_13875	WLE97080.1	MDU9050568.1		WPD24296.1	ACL93V_14715	CAK8723351.1	KPJFLJNK_01948	CAK8712022.1
dsrN	Cobyrinate a,c-diamide synthase	V8K32_14590	JFFPNEJL_00441	WGN25_00160	WLE96504.1	MDU9050140.1	RWX45604.1	WPD22913.1	ACL93V_11770	CAK8719502.1	KPJFLJNK_01501	CAK8720529.1
dsrT	Dissimilatory sulfite reductase system component, protein DsrT	V8K32_14745	JFFPNEJL_03795	WGN25_00315	WLE95636.1	MDU9050072.1	RWX47965.1	WPD22815.1	ACL93V_06315	CAK8724214.1	KPJFLJNK_02415	CAK8723636.1
papss1	Bifunctional 3'-phosphoadenosine 5'-phosphosulfate synthase 1	V8K32_00900	JFFPNEJL_02270	WGN25_14700	WLE96923.1		RWX43273.1	WPD22623.1	ACL93V_00895	CAK8717252.1
sat	Sulfate adenylyltransferase	V8K32_10600	JFFPNEJL_01923	WGN25_07145	WLE97789.1	MDU9048041.1	RWX45252.1	WPD21565.1	ACL93V_13065	CAK8719340.1	KPJFLJNK_01579	CAK8720706.1
aprA	Adenylylsulfate reductase subunit alpha	V8K32_00975	JFFPNEJL_01847	WGN25_02260	WLE95272.1	MDU9051080.1	RWX44058.1	WPD22373.1	ACL93V_09540	CAK8720653.1	KPJFLJNK_00056	CAK8713177.1
aprB	Adenylylsulfate reductase subunit beta	V8K32_00970	JFFPNEJL_01846	WGN25_02255	WLE95273.1	MDU9051081.1	RWX44057.1	WPD22374.1	ACL93V_09545	CAK8720658.1	KPJFLJNK_00054	CAK8713172.1
qmoA	electron transfer protein QmoA	V8K32_00980	JFFPNEJL_01848	WGN25_02265	WLE95271.1	MDU9051079.1	RWX44059.1	WPD22371.1	ACL93V_09535	CAK8720633.1	KPJFLJNK_00057	CAK8713183.1
qmoB	electron transfer protein QmoB	V8K32_00985	JFFPNEJL_01849	WGN25_02270	WLE95270.1	MDU9051078.1	RWX44060.1	WPD22370.1	ACL93V_09530	CAK8720628.1	KPJFLJNK_00060	CAK8713188.1
qmoC	electron transfer protein QmoC	V8K32_00990	JFFPNEJL_01850	WGN25_02275	WLE95269.1	MDU9051077.1	RWX44061.1	WPD22369.1	ACL93V_09525	CAK8720624.1	KPJFLJNK_00061	CAK8713192.1
sqr	sulfide:quinone reductase	V8K32_09135	JFFPNEJL_01713	WGN25_17510	WLE96298.1	MDU9047309.1	RWX44927.1	WPD23765.1	ACL93V_05290	CAK8712805.1	KPJFLJNK_00319	CAK8719769.1
psr/phsA	polysulfide/thiosulfate reductase complex subunit A	V8K32_09620	JFFPNEJL_02871	WGN25_09575	WLE98557.1	MDU9048095.1	RWX45866.1, RWX45867.1	WPD21496.1	ACL93V_12070	CAK8717937.1	KPJFLJNK_02182	CAK8720394.1
psr/phsB	polysulfide/thiosulfate reductase complex subunit B	V8K32_09615	JFFPNEJL_02872	WGN25_09570	WLE98556.1	MDU9048096.1	RWX45868.1	WPD21495.1	ACL93V_12075	CAK8717932.1	KPJFLJNK_02183	CAK8720389.1
psr/phsC	polysulfide/thiosulfate reductase complex subunit C	V8K32_09610	JFFPNEJL_02873	WGN25_09565	WLE98555.1	MDU9048097.1	RWX45869.1 , RWX45870.1	WPD21494.1	ACL93V_12080	CAK8717927.1	KPJFLJNK_02184	CAK8720384.1
sulP	Sulfate permease	V8K32_12160		WGN25_10335, WGN25_05115	WLE98520.1	MDU9048130.1	RWX46918.1	WPD25003.1	ACL93V_05980		KPJFLJNK_01277	CAK8712209.1

## Sheet: Electron Transport
Gene name	description	HY10-6	SY2	GW3-3	RB	Rat3	MCF	GW3-3	YB6	BRK-cMAG	SY1	ENR-cMAG
petA	Rieske Fe-S protein	V8K32_02480	JFFPNEJL_03080	WGN25_16295	WLE96405.1	MDU9047450.1	RWX47420.1	WPD23044.1	ACL93V_07620	CAK8723077.1	KPJFLJNK_02112	CAK8723236.1
petB	ubiquinol-cytochrome c reductase cytochrome b subunit	V8K32_02485	JFFPNEJL_03081	WGN25_16290	WLE96406.1	MDU9047451.1	RWX47421.1	WPD23043.1	ACL93V_07625	CAK8723073.1	KPJFLJNK_02342	CAK8723232.1
cydA	Cytochrome bd-I ubiquinol oxidase subunit 1	V8K32_05705	JFFPNEJL_00179	WGN25_04240	WLE99018.1	MDU9049350.1	RWX44664.1	WPD21966.1	ACL93V_06140	CAK8723222.1	KPJFLJNK_01038	CAK8721444.1
cytB561_1	Cytochrome B561	V8K32_13265		WGN25_03805	WLE96406.1	MDU9050258.1		WPD22112.1
cytB561_2	Cytochrome B562								ACL93V_12405	CAK8711968.1	KPJFLJNK_01956	CAK8712709.1
ccp	cytochrome peroxidase	V8K32_05335	JFFPNEJL_01365	WGN25_08640	WLE98000.1	MDU9048316.1	RWX48077.1	WPD21205.1	ACL93V_08890	CAK8722223.1	KPJFLJNK_02050	CAK8714919.1
MauG/ccp	Cytochrome-c peroxidase			WGN25_08645	WLE97998.1, WLE97999.1	MDU9048315.1		WPD21204.1
c551	C551 peroxidase	V8K32_07270	JFFPNEJL_00978	WGN25_11265	WLE98728.1	MDU9048874.1		WPD21810.1	ACL93V_05535, ACL93V_05530
coxA	cytochrome c oxidase subunit 1				WLE96625.1			WPD23802.1
coxB	cytochrome c oxidase subunit 2				WLE96628.1			WPD23805.1
coxC	cytochrome c oxidase subunit 3				WLE96626.1			WPD23803.1
coxD	cytochrome c oxidase subunit 4				WLE96627.1			WPD23804.1
glbn_1 (~640AA)	periplasmic truncated hemoglobin					MDU9050550.1	RWX45818.1		ACL93V_11455	CAK8716827.1	KPJFLJNK_01692	CAK8719420.1
glbn_2 (~530AA)	periplasmic truncated hemoglobin	V8K32_02125	JFFPNEJL_00880	WGN25_13950	WLE97067.1			WPD24286.1			KPJFLJNK_01691	CAK8719425.1
glbn_3 (~170 AA)	periplasmic truncated hemoglobin	V8K32_05215	JFFPNEJL_03351	WGN25_04560	WLE98966.1	MDU9049270.1	RWX43860.1	WPD21870.1	ACL93V_12105	CAK8719499.1	KPJFLJNK_02613	CAK8720534.1
nuoA	NADH-quinone oxidoreductase subunit A	V8K32_10495	JFFPNEJL_03256	WGN25_07240	WLE98486.1	MDU9048734.1	RWX43384.1	WPD21435.1	ACL93V_15810	CAK8714430.1	KPJFLJNK_01876	CAK8723407.1
nuoB	NADH-quinone oxidoreductase subunit B	V8K32_10500	JFFPNEJL_03255	WGN25_07235			RWX43385.1		ACL93V_15815	CAK8714425.1	KPJFLJNK_01875	CAK8723411.1
nuoC	NADH-quinone oxidoreductase subunit C				WLE99275.1	MDU9048735.1		WPD25099.1
nuoD	NADH-quinone oxidoreductase subunit D	V8K32_05780	JFFPNEJL_03553	WGN25_09400	WLE98183.1	MDU9048361.1	RWX44862.1	WPD21504.1	ACL93V_00570	CAK8714393.1	KPJFLJNK_01873	CAK8723423.1
nuoH	NADH-quinone oxidoreductase subunit E	V8K32_05785	JFFPNEJL_03552	WGN25_09405	WLE98184.1	MDU9048360.1	RWX44861.1	WPD21505.1	ACL93V_00575	CAK8714388.1	KPJFLJNK_01872	CAK8723427.1
nuoI	NADH-quinone oxidoreductase subunit I	V8K32_05790	JFFPNEJL_03551	WGN25_09410	WLE98186.1	MDU9048359.1	RWX44859.1	WPD21506.1	ACL93V_00590	CAK8714372.1	KPJFLJNK_01871	CAK8723429.1
nuoJ	NADH-quinone oxidoreductase subunit J	V8K32_05795	JFFPNEJL_03550	WGN25_09415	WLE98187.1	MDU9048358.1	RWX44858.1	WPD21507.1	ACL93V_00595	CAK8714367.1	KPJFLJNK_01870	CAK8723433.1
nuoK	NADH-quinone oxidoreductase subunit K	V8K32_05800	JFFPNEJL_03549	WGN25_09420	WLE98188.1	MDU9048357.1	RWX44857.1	WPD21508.1	ACL93V_00600	CAK8714363.1	KPJFLJNK_01869	CAK8723437.1
nuoL	NADH-quinone oxidoreductase subunit L	V8K32_05785	JFFPNEJL_03552	WGN25_09405	WLE98184.1	MDU9048360.1	RWX44855.1, RWX44856.1	WPD21505.1	ACL93V_00575	CAK8714388.1	KPJFLJNK_01872	CAK8723427.1
pCyt	periplasmic multiheme cytochrome	V8K32_03305	JFFPNEJL_00961	WGN25_07755	WLE98142.1	MDU9048462.1	RWX47559.1	WPD20809.1	ACL93V_04725	CAK8717036.1	KPJFLJNK_00684	CAK8711600.1
pCyt	periplasmic diheme cytochrome								ACL93V_08945,ACL93V_08950	CAK8714104.1	KPJFLJNK_01521	CAK8718844.1
pCyt	periplasmic monoheme cytochrome 1	V8K32_09040	JFFPNEJL_01780	WGN25_07450	WLE97632.1	MDU9048989.1	RWX45297.1	WPD21533.1		CAK8722454.1	KPJFLJNK_01936	CAK8722879.1
pCyt	periplasmic monoheme cytochrome 2	V8K32_04200	JFFPNEJL_02252	WGN25_00150	WLE96502.1	MDU9050852.1	RWX46021.1	WPD23972.1
pCyt	periplasmic monoheme cytochrome 3	V8K32_14600				MDU9050136.1	RWX45609.1	WPD22915.1

## Sheet: Nitrogen Metabolism
Gene name	description	HY10-6	SY2	GW3-4	RB	Rat3	MCF	GW3-3	YB6	BRK-cMAG	SY1	ENR-cMAG
amtB1	Ammonium transporter AmtB 1	V8K32_13855		WGN25_04495	WLE96541.1		RWX43875.1	WPD21877.1	ACL93V_05165	CAK8716879.1		CAK8720588.1
amtB2	Ammonium transporter AmtB 2	V8K32_06550		WGN25_04335	WLE99004.1	MDU9049303.1	RWX44675.1, RWX44676.1	WPD21897.1	ACL93V_05145	CAK8716874.1	KPJFLJNK_00116
amtB3	Ammonium transporter AmtB 3		JFFPNEJL_00644		WLE98977.1	MDU9049283.1	RWX45015.1
nifD	nitrogenase molybdenum-iron protein alpha chain	V8K32_03385	JFFPNEJL_01671	WGN25_13640	WLE98989.1	MDU9050649.1	RWX47653.1, RWX47654.1	WPD24363.1	ACL93V_03885	CAK8722140.1	KPJFLJNK_00746	CAK8715939.1
nifH	nitrogenase iron protein	V8K32_03370	JFFPNEJL_01668	WGN25_13655	WLE98986.1	MDU9050646.1	RWX47649.1	WPD24360.1	ACL93V_03885	CAK8722155.1	KPJFLJNK_00749	CAK8715924.1
nifK	nitrogenase molybdenum-iron protein beta chain	V8K32_03390	JFFPNEJL_01672	WGN25_13635	WLE98990.1	MDU9050650.1	RWX47939.1	WPD24364.1	ACL93V_03880	CAK8722135.1	KPJFLJNK_00745	CAK8715943.1
napA	Periplasmic nitrate reductase (NapA)		JFFPNEJL_03127	WGN25_11110	WLE97686.1	MDU9047912.1		WPD22105.1	ACL93V_00920		KPJFLJNK_02617	CAK8715901.1
napB	Periplasmic nitrate reductase, electron transfer subunit (NapB)		JFFPNEJL_03131	WGN25_11095	WLE97689.1	MDU9047915.1		WPD22102.1	ACL93V_00905		KPJFLJNK_02620	CAK8715886.1
napD	Periplasmic Nitrate reductase, chaperone subunit (NapD)		JFFPNEJL_03126	WGN25_11115	WLE97685.1	MDU9047911.1	RWX43091.1	WPD22106.1	ACL93V_00925		KPJFLJNK_02616	CAK8715904.1
napF	Periplasmic Nitrate reductase, Ferredoxin-type protein (NapF)		JFFPNEJL_03125	WGN25_11120	WLE97684.1	MDU9047910.1	RWX43090.1	WPD22107.1	ACL93V_00930		KPJFLJNK_02615	CAK8715914.1
napG	Periplasmic Nitrate reductase, Ferredoxin-type protein (NapG)		JFFPNEJL_03129	WGN25_11105	WLE97687.1	MDU9047913.1		WPD22104.1	ACL93V_00915		KPJFLJNK_0261	CAK8715896.1
napH	Periplasmic Nitrate reductase, Ferredoxin-type protein (NapH)		JFFPNEJL_03130	WGN25_11100	WLE97688.1	MDU9047914.1		WPD22103.1	ACL93V_00910		KPJFLJNK_02619	CAK8715891.1
pOCC	periplasmic octoheme cytochrome c			WGN25_11130	WLE97682.1		RWX43088.1	WPD22109.1	ACL93V_00935		KPJFLJNK_02244	CAK8715880.1

## Sheet: Carbon Metabolism
	Gene name	description	HY10-6	SY2	GW3-4	RB	Rat3	MCF	GW3-3	YB6	BRK-cMAG	SY1	ENR-cMAG
glycolysis	glk	glucokinase	V8K32_08715	JFFPNEJL_01116	WGN25_09485	WLE98085.1	MDU9048343.1	RWX46983.1	WPD21517.1	ACL93V_02575	ACL93V_02575	KPJFLJNK_00670	CAK8723117.1
glycolysis	gpi	glucose-6-phosphate isomerase	V8K32_15250	JFFPNEJL_01612	WGN25_17800	WLE96278.1	MDU9049743.1	RWX43447.1	WPD23232.1	ACL93V_06380	CAK8718598.1	KPJFLJNK_02361	CAK8716270.1
glycolysis	pfk	6-phosphofructokinase	V8K32_01975	JFFPNEJL_00371	WGN25_13925	WLE97073.1	MDU9050554.1	RWX45823.1	WPD24290.1	ACL93V_14730	CAK8711245.1	KPJFLJNK_00004	CAK8716211.1
glycolysis	fbp	fructose-1,6-bisphosphatase	V8K32_09600	JFFPNEJL_01993	WGN25_03825	WLE99091.1	MDU9049422.1	RWX42916.1	WPD22100.1	ACL93V_06725	CAK8715012.1	KPJFLJNK_01778	CAK8717708.1
glycolysis	aldo	fructose-bisphosphate aldolase	V8K32_12145	JFFPNEJL_00940	WGN25_10340	WLE98521.1	MDU9048129.1	RWX46916.1, RWX46917.1	WPD25002.1	ACL93V_05960	CAK8718317.1	KPJFLJNK_00283	CAK8717907.1
glycolysis	tpi	triose-phosphate isomerase	V8K32_04160	JFFPNEJL_02764	WGN25_15595	WLE96777.1	MDU9050242.1	RWX46616.1	WPD24029.1	ACL93V_08525	CAK8720990.1	KPJFLJNK_01805	CAK8722565.1
glycolysis	gapdh	glyceraldehyde-3-phosphate dehydrogenase	V8K32_13470	JFFPNEJL_01584	WGN25_18115	WLE95919.1	MDU9049771.1	RWX43204.1	WPD23615.1	ACL93V_08535	CAK8711998.1	KPJFLJNK_00838	CAK8712678.1
glycolysis	pgk	phosphoglycerate kinase	V8K32_04155	JFFPNEJL_02766	WGN25_15590	WLE96778.1	MDU9050243.1	RWX46613.1 , RWX46614.1 ,RWX46615.1	WPD24030.1	ACL93V_08530	CAK8720986.1	KPJFLJNK_01798	CAK8722485.1
glycolysis	pgm	phosphoglycerate mutase	V8K32_04545	JFFPNEJL_03397	WGN25_15110	WLE96886.1	MDU9050336.1	RWX46708.1	WPD24124.1	ACL93V_09880	CAK8716098.1	KPJFLJNK_00330	CAK8717371.1
glycolysis	eno	enolase		JFFPNEJL_02984	WGN25_11635		MDU9048527.1		WPD24815.1	ACL93V_00180
glycolysis	ppdk	pyruvate phosphate dikinase	V8K32_02130	JFFPNEJL_00879	WGN25_13975	WLE97064.1	MDU9050549.1	RWX45817.1	WPD24285.1	ACL93V_01175	CAK8720212.1	KPJFLJNK_01701	CAK8723101.1
PPP	g6pd	Glucose-6-phosphate dehydrogenase	V8K32_15700	JFFPNEJL_03525	WGN25_19730	WLE96027.1	MDU9047377.1	RWX47004.1	WPD23489.1	ACL93V_08220	CAK8719223.1	KPJFLJNK_00756	CAK8724427.1
PPP	pgl	6-phosphogluconolactonase	V8K32_13285	JFFPNEJL_01753	WGN25_20180	WLE96288.1	MDU9047298.1	RWX45027.1	WPD23730.1	ACL93V_07670	CAK8722233.1	KPJFLJNK_00913	CAK8711842.1
PPP	rpe	Ribulose-phosphate 3-epimerase	V8K32_15240	JFFPNEJL_01614	WGN25_17790	WLE96280.1	MDU9049741.1	RWX43445.1	WPD23230.1	ACL93V_10685	CAK8718608.1	KPJFLJNK_02359	CAK8716221.1
PPP	tkt	Transketolase	V8K32_10435	JFFPNEJL_00470	WGN25_11170	WLE98706.1	MDU9048860.1	RWX43085.1	WPD21794.1	ACL93V_01150	CAK8722002.1		CAK8717678.1
PPP	tal	Transaldolase	V8K32_14140	JFFPNEJL_03734	WGN25_18835	WLE96069.1	MDU9047275.1	RWX45521.1	WPD23442.1	ACL93V_08050	CAK8713002.1	KPJFLJNK_00348	CAK8714848.1
	kdpgA	dehydro-3-deoxy-phosphogluconate aldolase	V8K32_14875	JFFPNEJL_01733	WGN25_20170	WLE95801.1	MDU9047418.1	RWX45036.1	WPD23689.1	ACL93V_11720	CAK8714557.1	KPJFLJNK_02290	CAK8714694.1
	edd	phosphogluconate dehydratase	V8K32_14880	JFFPNEJL_01734	WGN25_20175	WLE95802.1	MDU9047417.1	RWX45034.1, RWX45035.1	WPD23688.1	ACL93V_10655	CAK8721350.1	KPJFLJNK_00234	CAK8714098.1
TCA	gltA	Citrate synthase	V8K32_03505	JFFPNEJL_00154	WGN25_13065	WLE97252.1	MDU9047610.1	RWX47151.1	WPD24489.1	ACL93V_06050	CAK8723327.1	KPJFLJNK_00373	CAK8721635.1
TCA	acnA	aconitate hydratase	V8K32_06250	JFFPNEJL_01963	WGN25_06010	WLE97661.1	MDU9047881.1		WPD20931.1	ACL93V_16910	CAK8715285.1	KPJFLJNK_00967	CAK8718814.1
TCA	icd	Isocitrate dehydrogenase	V8K32_14430	JFFPNEJL_02684	WGN25_16625	WLE96591.1	MDU9050231.1	RWX43538.1	WPD23136.1	ACL93V_09200	CAK8713785.1	KPJFLJNK_01063	CAK8721113.1
TCA	korA	2-oxoglutarate ferredoxin oxidoreductase subunit alfa	V8K32_05010	JFFPNEJL_02404	WGN25_08035	WLE97899.1	MDU9048582.1	RWX44286.1	WPD21363.1	ACL93V_05480
TCA	korB	2-oxoglutarate ferredoxin oxidoreductase subunit beta	V8K32_05005	JFFPNEJL_02405	WGN25_08040	WLE97900.1	MDU9048581.1	RWX44287.1	WPD21362.1	ACL93V_05485
TCA	korC	2-oxoglutarate ferredoxin oxidoreductase subunit gamma	V8K32_05000		WGN25_08045	WLE97901.1	MDU9048580.1	RWX44288.1	WPD21361.1	ACL93V_05490
TCA	sucD	Succinyl-CoA synthetase subunit alfa	V8K32_11580	JFFPNEJL_01054	WGN25_11940	WLE97450.1	MDU9049190.1	RWX46234.1	WPD24728.1	ACL93V_06535
TCA	sucC	Succinyl-CoA synthetase subunit beta	V8K32_11590	JFFPNEJL_01052	WGN25_11945, WGN25_11950	WLE97451.1	MDU9049189.1	RWX46231.1	WPD24727.1	ACL93V_06540
TCA	sdhA	Succinate dehydrogenase subunit A	V8K32_05470	JFFPNEJL_02138	WGN25_14310	WLE96983.1	MDU9050463.1	RWX45688.1, RWX45687.1	WPD24203.1	ACL93V_10285	CAK8711061.1	KPJFLJNK_02351	CAK8723978.1
TCA	sdhB	Succinate dehydrogenase subunit B	V8K32_05490	JFFPNEJL_02143	WGN25_14300	WLE96989.1	MDU9050472.1	RWX45691.1	WPD24209.1	ACL93V_10830	CAK8722493.1	KPJFLJNK_01144	CAK8713140.1
TCA	sdhC	Succinate dehydrogenase subunit C	V8K32_05465	JFFPNEJL_02133	WGN25_14315	WLE96982.1	MDU9050462.1	RWX45686.1	WPD24202.1	ACL93V_07525	CAK8724088.1	KPJFLJNK_00152	CAK8716231.1
TCA	sdhD	Succinate dehydrogenase subunit D	V8K32_11580	JFFPNEJL_01054	WGN25_11940	WLE97450.1	MDU9049190.1	RWX46234.1	WPD24728.1	ACL93V_06535
TCA	fumB	fumarate hydratase, class I	V8K32_14155	JFFPNEJL_03737	WGN25_18300	WLE95888.1	MDU9049765.1	RWX47305.1	WPD23585.1	ACL93V_05440	CAK8711155.1	KPJFLJNK_01018	CAK8724407.1
TCA	mdh	Malate dehydrogenase	V8K32_07805	JFFPNEJL_01252	WGN25_02990	WLE99244.1	MDU9049546.1	RWX44226.1	WPD22219.1	ACL93V_06245	CAK8719311.1	KPJFLJNK_0141	CAK8715637.1
WL	fdhA	formate dehydrogenase			WGN25_07030				WPD21586.1	ACL93V_11015	CAK8715688.1		CAK8723017.1
WL	fdhA_2	formate dehydrogenase	V8K32_05895	JFFPNEJL_03251	WGN25_09255	WLE97736.1		RWX47387.1	WPD25095.1	ACL93V_05830		KPJFLJNK_01009
WL	fhs	formate--tetrahydrofolate ligase	V8K32_04710	JFFPNEJL_02204	WGN25_15945	WLE96698.1	MDU9050899.1	RWX45987.1	WPD23932.1	ACL93V_12295	CAK8713945.1	KPJFLJNK_02032	CAK8720519.1
WL	folD	methylenetetrahydrofolate dehydrogenase (NADP+) / methenyltetrahydrofolate cyclohydrolase	V8K32_03580	JFFPNEJL_02312	WGN25_12510	WLE97355.1	MDU9047692.1	RWX44970.1	WPD24598.1	ACL93V_03625	CAK8714732.1	KPJFLJNK_00727	CAK8717525.1
WL	metF	methylenetetrahydrofolate reductase	V8K32_10560	JFFPNEJL_01936	WGN25_07200	WLE97799.1	MDU9048051.1		WPD21556.1	ACL93V_08870	CAK8711808.1	KPJFLJNK_00903	CAK8711317.1
WL	acsE	5-methyltetrahydrofolate corrinoid/iron sulfur protein methyltransferase	V8K32_15510	JFFPNEJL_02977	WGN25_18540	WLE96047.1	MDU9049623.1	RWX45510.1	WPD23484.1	ACL93V_12200	CAK8716620.1	KPJFLJNK_00419	CAK8714479.1
WL	acsC	CO-methylating acetyl-CoA synthase subunit gamma	V8K32_03555	JFFPNEJL_02304	WGN25_12490	WLE97359.1	MDU9047701.1	RWX44964.1	WPD24602.1	ACL93V_03655	CAK8714703.1	KPJFLJNK_00716	CAK8717484.1
WL	acsD	CO-methylating acetyl-CoA synthase subunit delta	V8K32_03565	JFFPNEJL_02310	WGN25_12500	WLE97357.1	MDU9047694.1	RWX44967.1, RWX44968.1	WPD24600.1	ACL93V_03635	CAK8714722.1	KPJFLJNK_00722	CAK8717515.1
WL	acsA	CO-methylating acetyl-CoA synthase subunit alpha	V8K32_03575	JFFPNEJL_02311	WGN25_12505	WLE97356.1	MDU9047693.1	RWX44969.1	WPD24599.1	ACL93V_03630	CAK8714727.1	KPJFLJNK_00726	CAK8717520.1
WL	acsB	CO-methylating acetyl-CoA synthase subunit beta	V8K32_03560	JFFPNEJL_02309	WGN25_12495	WLE97358.1	MDU9047695.1	RWX44966.1	WPD24601.1	ACL93V_03640	CAK8714717.1	KPJFLJNK_00721	CAK8717505.1
	actP_1	acetate transporter	V8K32_14415	JFFPNEJL_03524	WGN25_17415	WLE96325.1	MDU9047327.1	RWX46536.1	WPD23781.1	ACL93V_11225	CAK8723847.1	KPJFLJNK_01040
	actP_2	acetate transporter											CAK8724054.1
	focA_1	putative formate transporter	V8K32_06490	JFFPNEJL_00814	WGN25_08800	WLE97864.1	MDU9048616.1		WPD21176.1	ACL93V_14450
	focA_2	putative formate transporter									CAK8723155.1	KPJFLJNK_00685	CAK8718143.1
Glycogen	galU	UTP--glucose-1-phosphate uridylyltransferase	V8K32_11650	JFFPNEJL_03692	WGN25_11650	WLE97572.1	MDU9049146.1	RWX46382.1	WPD24812.1	ACL93V_11470	CAK8718906.1	KPJFLJNK_00576	CAK8723521.1
Glycogen	glgC	glucose-1-phosphate adenylyltransferase	V8K32_01475	JFFPNEJL_03214	WGN25_13130	WLE97194.1	MDU9050703.1	RWX47106.1	WPD24434.1	ACL93V_00460	CAK8714277.1	KPJFLJNK_02582	CAK8721535.1
Glycogen	glgB	1,4-alpha-glucan branching enzyme	V8K32_11350	JFFPNEJL_00971	WGN25_08975	WLE98274.1	MDU9048164.1	RWX44024.1	WPD21329.1	ACL93V_12360	CAK8722340.1	KPJFLJNK_01152	CAK8711143.1
Glycogen	glgA	starch synthase	V8K32_01615	JFFPNEJL_01744	WGN25_18125	WLE95917.1	MDU9049769.1	RWX43202.1	WPD23613.1	ACL93V_12440	CAK8717490.1	KPJFLJNK_02575	CAK8719379.1
Glycogen	glgP	glycogen phosphorylase	V8K32_05130	JFFPNEJL_03673	WGN25_14610	WLE96938.1	MDU9050355.1	RWX43771.1	WPD24156.1	ACL93V_09920	CAK8712357.1	KPJFLJNK_02526	CAK8724425.1
	accA1	propionyl-CoA synthetase	V8K32_05700	JFFPNEJL_00181	WGN25_04235	WLE97572.1	MDU9049351.1	RWX44663.1	WPD21967.1
Methylmalonyl-CoA	accA2	acyl-CoA carboxylase subunit alpha	V8K32_07400	JFFPNEJL_02652	WGN25_10255	WLE97194.1	MDU9048144.1	RWX43127.1	WPD25019.1
Methylmalonyl-CoA	accD5	acyl-CoA carboxylase subunit beta	V8K32_07505	JFFPNEJL_03593	WGN25_04130	WLE98274.1	MDU9049372.1	RWX48261.1	WPD21984.1
Methylmalonyl-CoA	epi	methylmalonyl-CoA epimerase	V8K32_07510	JFFPNEJL_03594	WGN25_04135	WLE95917.1	MDU9049371.1		WPD21983.1
Methylmalonyl-CoA	mutA	methylmalonyl-CoA mutase	V8K32_08325	JFFPNEJL_02960	WGN25_01860	WLE96938.1	MDU9051153.1	RWX44323.1	WPD22454.1
Methylmalonyl-CoA	acs	acetyl-CoA synthethase	V8K32_07530	JFFPNEJL_03598	WGN25_03250	WLE99223.1	MDU9042866.1	RWX46206.1	WPD22188.1	ACL93V_12890	CAK8713351.1	KPJFLJNK_02343	CAK8717055.1

## Sheet: Phosphate Metabolism
Gene name	description	HY10-6	SY2	GW3-4	RB	Rat3	MCF	GW3-3	YB6	BRK-cMAG	SY1	ENR-cMAG
ppk1	polyphosphate kinase 1	V8K32_08115	JFFPNEJL_01150	WGN25_11770	WLE97511.1	MDU9049114.1	RWX45134.1	WPD24771.1	ACL93V_17290	CAK8712573.1		CAK8711897.1
ppk2_1	polyphosphate kinase 2	V8K32_08125	JFFPNEJL_02506	WGN25_11760	WLE97521.1	MDU9049125.1	RWX45121.1	WPD24787.1	ACL93V_10185	CAK8722851.1	KPJFLJNK_02330	CAK8711892.1
ppk2_2	polyphosphate kinase 2	V8K32_09845	JFFPNEJL_00069	WGN25_04820	WLE98921.1	MDU9049198.1	RWX44612.1	WPD24846.1	ACL93V_01005	CAK8721380.1
pit	inorganic phoshate transporter	V8K32_13575		WGN25_20365	WLE95680.1	MDU9049985.1	RWX44793.1	WPD23887.1
pstA_1	phosphate transport system permease	V8K32_07895	JFFPNEJL_03746	WGN25_20315	WLE96160.1	MDU9050005.1	RWX42845.1	WPD23177.1
pstA_2	phosphate transport system permease								ACL93V_14420	CAK8718628.1	KPJFLJNK_01453	CAK8718059.1
pstB_1	phosphate transport system ATP-binding protein	V8K32_07905	JFFPNEJL_03744	WGN25_20325	WLE99304.1	MDU9050002.1	RWX42843.1	WPD25068.1
pstB_2	phosphate transport system ATP-binding protein								ACL93V_14415	CAK8712775.1	KPJFLJNK_01449	CAK8712777.1
pstC_1	phosphate transport system permease	V8K32_07890	JFFPNEJL_01607	WGN25_17825	WLE96161.1	MDU9050007.1	RWX42848.1, RWX42848.1	WPD23237.1
pstC_2	phosphate transport system permease								ACL93V_14425	CAK8718632.1	KPJFLJNK_01454	CAK8718064.1
pstS_1	phosphate transport system substrate-binding protein		JFFPNEJL_01281				RWX42852.1	WPD24127.1
pstS_2	phosphate transport system substrate-binding protein								ACL93V_14430	CAK8718642.1	KPJFLJNK_01456	CAK8718072.1
psts_3	phosphate transport system substrate-binding protein	V8K32_11100	JFFPNEJL_03567	WGN25_06520	WLE98625.1	MDU9048791.1	RWX44018.1	WPD21244.1	ACL93V_11635	CAK8710893.1	KPJFLJNK_00494	CAK8714336.1

## Sheet: Marine Adaptation
Gene name	description	HY10-6	SY2	GW3-4	RB	Rat3	MCF	GW3-3	YB6	BRK-cMAG	SY1	ENR-cMAG
nhaA_1	Na(+)/H(+) antiporter NhaA	V8K32_00545		WGN25_09935	WLE98312.1	MDU9048449.1, MDU9048451.1	RWX43179.1	WPD21733.1	ACL93V_09055
nhaA_2	Na(+)/H(+) antiporter NhaA			WGN25_00875	WLE95504.1	MDU9050962.1	RWX43749.1	WPD22607.1			KPJFLJNK_01103
nhaA_3	Na(+)/H(+) antiporter NhaA									CAK8714643.1
nhaA_4	Na(+)/H(+) antiporter NhaA				WLE95416.1		RWX45416.1
umpA	Na(+), Li(+), K(+)/H(+) antiporter subunit A	V8K32_02990			WLE98323.1				ACL93V_14630	CAK8718099.1	KPJFLJNK_02158
umpB	Na(+), Li(+), K(+)/H(+) antiporter subunit B	V8K32_02985			WLE98324.1				ACL93V_16330	CAK8718094.1	KPJFLJNK_02159
-	sodium : proton antiporter	V8K32_14945	JFFPNEJL_02926	WGN25_17050		MDU9049955.1	RWX44744.1	WPD23210.1
-	cation : proton antiporter		JFFPNEJL_00368	WGN25_13910		MDU9050557.1	RWX45827.1	WPD24300.1
-	cation : proton antiporter	V8K32_00360	JFFPNEJL_02364	WGN25_10875	WLE98424.1	MDU9048694.1	RWX43578.1	WPD21491.1	ACL93V_04050	CAK8717186.1
-	cation : proton antiporter	V8K32_12240
-	calcium/sodium antiporter	V8K32_06800	JFFPNEJL_03674	WGN25_09490	WLE98086.1	MDU9048342.1	RWX46982.1	WPD21518.1
-	calcium/sodium antiporter			WGN25_05130		MDU9049022.1		WPD21638.1		CAK8719455.1	KPJFLJNK_02358
-	potassium : proton antiporter		JFFPNEJL_00368	WGN25_13910		MDU9050557.1	RWX45827.1	WPD24300.1				CAK8714408.1
nqrA	Na(+)-translocating NADH-quinone reductase subunit A	V8K32_00960	JFFPNEJL_01844	WGN25_02245	WLE95275.1	MDU9051083.1	RWX44055.1	WPD22376.1
nqrB	Na(+)-translocating NADH-quinone reductase subunit B	V8K32_00930	JFFPNEJL_01838	WGN25_02220	WLE95277.1	MDU9051085.1	RWX44053.1, RWX44052.1	WPD22380.1
nqrC	Na(+)-translocating NADH-quinone reductase subunit C	V8K32_00925	JFFPNEJL_01837	WGN25_02215	WLE95278.1	MDU9051086.1	RWX44050.1	WPD22381.1
nqrD	Na(+)-translocating NADH-quinone reductase subunit D	V8K32_00920	JFFPNEJL_01836	WGN25_02210	WLE95279.1	MDU9051087.1	RWX44048.1, RWX44049.1	WPD22382.1
nqrE	Na(+)-translocating NADH-quinone reductase subunit A	V8K32_00915	JFFPNEJL_01835	WGN25_02205	WLE95280.1	MDU9051088.1	RWX44047.1	WPD22383.1
nqrF	Na(+)-translocating NADH-quinone reductase subunit F	V8K32_00910	JFFPNEJL_01834	WGN25_02200	WLE95281.1	MDU9051089.1	RWX44046.1	WPD22384.1

## Sheet: Nickel
Gene name	description	HY10-6	SY2	GW3-4	RB	Rat3	MCF	GW3-3	YB6	BRK-cMAG	SY1	ENR-cMAG
rcnA	Nickel exporter RcnA	V8K32_13815	JFFPNEJL_02285	WGN25_15150	WLE96228.1		RWX44702.1	WLE96228.1		CAK8720172.1	KPJFLJNK_00861	CAK8720558.1
nik/opp/dppA	ni/opp/dpp importer subunit A			WGN25_15175, WGN25_15180	WLE96217.1			WPD23340.1, WPD23341.1		CAK8720047.1
nik/opp/dppB	ni/opp/dpp importer subunit B			WGN25_15170	WLE96216.1			WPD23339.1		CAK8720052.1
nik/opp/dppC	ni/opp/dpp importer subunit C			WGN25_15165	WLE96215.1			WPD23338.1		CAK8720057.1
nik/opp/dppD	ni/opp/dpp importer subunit D			WGN25_15160	WLE96214.1			WPD23337.1		CAK8720062.1
nik/opp/dppE	ni/opp/dpp importer subunit E			WGN25_15155	WLE96213.1		RWX45550.1	WPD23336.1		CAK8720067.1
nikM	nickel ABC importer subunit M	V8K32_15375	JFFPNEJL_00386	WGN25_10100	WLE97769.1	MDU9048023.1	RWX43152.1	WPD24873.1	ACL93V_04210	CAK8718062.1	KPJFLJNK_01331	CAK8717632.1
nikK	nickel ABC importer subunit K	V8K32_03080	JFFPNEJL_00388	WGN25_10110	WLE97767.1	MDU9048025.1	RWX43149.1	WPD24871.1	ACL93V_04200	CAK8718073.1	KPJFLJNK_01329	CAK8717622.1
nikL	nickel ABC importer subunit L	V8K32_03075	JFFPNEJL_00387	WGN25_10105	WLE97768.1	MDU9048024.1	RWX43151.1	WPD24872.1	ACL93V_04205	CAK8718068.1	KPJFLJNK_01330	CAK8717627.1
nikQ	nickel ABC importer subunit Q	V8K32_15370	JFFPNEJL_00837	WGN25_10115	WLE97766.1	MDU9048078.1	RWX43148.1	WPD24870.1	ACL93V_04195	CAK8718078.1	KPJFLJNK_01328	CAK8717617.1
nikO	nickel ABC importer subunit O	V8K32_15365	JFFPNEJL_00057	WGN25_10920	WLE97723.1		RWX42867.1	WPD23375.1	ACL93V_10605	CAK8718083.1	KPJFLJNK_02280	CAK8717587.1
